# Supplementary material for: The Vitamin C, Thiamine and Steroids in Sepsis (VICTAS) Protocol: a prospective, multi-center, double-blind, adaptive sample size, randomized, placebo-controlled, clinical trial
Source: Trials. 2019 Apr 5;20:197. doi: 10.1186/s13063-019-3254-2 (PMC6451231; doi:10.1186/s13063-019-3254-2)
Supplement: Supplementary file 3 — World Health Organization Trial Registration Data. (XLSX 10 kb) [file 13063_2019_3254_MOESM3_ESM.xlsx]

## Sheet: Sheet1
	Table S1: World Health Organization Trial Registration Data
	Data Category	Information
	Primary resitry and trial identifying number	ClinicalTrials.gov: NCT03509350
	Date of registration in primary registry	April 26th, 2018
	Secondary identifying numbers	None
	Sources of monetary or material support	The Marcus Foundation (Monetary) & NOVA Biomedical (Material Only)
	Primary sponsor	Emory University
	Secondary sponsor	None
	Contact for public quesries	Jonathan Sevransky, MD, MHS (jsevran@emory.edu)
	Contact for scientific queeries	Jonathan Sevransky, MD, MHS (jsevran@emory.edu)
	Public title	The Vitamin C, Thiamine, and Steroids in patients with Sepsis (VICTAS) Protocol: A prospective, multi-center, double-blind, adaptive sample size, randomized, placebo-controlled, clinical trial.
	Scientific title	The Vitamin C, Thiamine, and Steroids in patients with Sepsis (VICTAS) Protocol: A prospective, multi-center, double-blind, adaptive sample size, randomized, placebo-controlled, clinical trial.
	Countries of recruitment	United States
	Health condition studied	Sepsis
	Intervention	Active treatment: combined intravenous vitamin C, thiamine, and hydrocortisone
		Comparator treatment: matching placebos
	Key inclusion and exclusion criteria	Inclusion criteria: suspected or confirmed infection, anticipated admission to an intensive care unit, and acute respiratory and/or carediovascular organ dysfunction attributed to sepsis.
		Exclusion criteria: Age < 18 year, prior enrollment in VICTAS, qualifying organ dysfunction no longer present at the time of randomization, qualifying organ dysfunction occurred > 24 hours before subject could be randomized, do not intubated status, current hospitalization > 30 days, chronic hypoxemia requiring supplemental oxygen or home mechanical ventilatory support, chronic cardiovascluar fai…
	Study type	Interventional
		Allocation: multi-center, double-blind, adaptive sample size, randomized, placebo-controlled trial
		Primary purpose: therapeutic
		Phase III
	Date of fist enrolment	August 22nd, 2018
	Target sample size	2000
	Recruitment status	Recruiting
	Primary outcome	Ventilator and vasopressor free days (VVFDs) at day 30 after enrollment
	Key secondary outcome	Mortality at day 30 after enrollment
